# Supplementary material for: Inadequate Ultrasound Examination in Hepatocellular Carcinoma Surveillance: A Systematic Review and Meta-Analysis
Source: J Clin Med. 2021 Aug 12;10(16):3535. doi: 10.3390/jcm10163535 (PMC8397222; doi:10.3390/jcm10163535)
Supplement: Supplementary file 1 [file jcm-10-03535-s001.zip]

Archive with 1 entries (1 files):
- jcm-1330568-supplementary.pdf
